# Supplementary material for: Lithophagy Prolongs Voluntary Dives in American alligators (Alligator mississippiensis)
Source: Integr Org Biol. 2019 Jan 2;1(1):oby008. doi: 10.1093/iob/oby008 (PMC7671140; doi:10.1093/iob/oby008)
Supplement: Supplementary Data [file oby008_supp.xlsx]

## Sheet: Without Stones
			Time spent diving before ingesting gastroliths
			Gator 1	Gator 2	Gator 3	Gator 4	Gator 5	Gator 6	Gator 7
	Week 1	Dive 1	315	388	460	495	148	181	221
	Week 1	Dive 2	440	474	646	104	204	270	185
	Week 1	Dive 3	232	126	604	650	246	227	411
	Week 1	Dive 4	459	368	380	296	172	294	138
	Week 1	Dive 5	242	539	406	796	92	443	221
	Week 1	Dive 6	204	296	485	333	257	212	335
	Week 1	Dive 7	245	218	210	501	166	195	99
	Week 2	Dive 1	514	863	592	103	243	194	104
	Week 2	Dive 2	288	441	248	305	300	349	204
	Week 2	Dive 3	302	828	331	238	213	150	199
	Week 2	Dive 4	475	660	590	262	94	335	207
	Week 2	Dive 5	265	208	705	283	274	531	119
	Week 2	Dive 6	110	595	678	81	582	306	278
	Week 2	Dive 7	282	262	719	408	210	486	118
	Week 3	Dive 1	120	883	276	363	358	157	223
	Week 3	Dive 2	356	493	266	246	238	107	491
	Week 3	Dive 3	508	313	435	513	487	166	371
	Week 3	Dive 4	824	688	424	281	216	134	85
	Week 3	Dive 5	731	486	349	247	435	564	357
	Week 3	Dive 6	521	285	756	447	334	160	321
	Week 3	Dive 7	486	420	544	476	203	371	382
			Note: Dive time value in seconds

## Sheet: With Stones
			Time spent diving after ingesting gastroliths
			Gator 1	Gator 2	Gator 3	Gator 4	Gator 5	Gator 6	Gator 7
	Week 1	Dive 1	493	618	632	527	288	602	288
	Week 1	Dive 2	930	497	305	274	120	410	461
	Week 1	Dive 3	260	389	911	1159	358	316	616
	Week 1	Dive 4	610	1065	264	392	248	463	766
	Week 1	Dive 5	540	1133	442	270	364	890	457
	Week 1	Dive 6	399	610	445	250	142	614	661
	Week 1	Dive 7	554	418	382	683	614	438	355
	Week 2	Dive 1	203	1393	419	334	419	770	202
	Week 2	Dive 2	224	846	114	472	808	583	186
	Week 2	Dive 3	252	737	677	171	816	533	328
	Week 2	Dive 4	782	2122	360	710	652	517	457
	Week 2	Dive 5	925	1891	414	395	482	277	567
	Week 2	Dive 6	1297	789	1157	415	838	838	610
	Week 2	Dive 7	1180	1918	1576	1686	379	1573	305
	Week 3	Dive 1	355	688	843	173	115	287	735
	Week 3	Dive 2	394	1442	1017	349	348	384	674
	Week 3	Dive 3	340	801	1108	391	887	891	1298
	Week 3	Dive 4	459	1561	1144	273	245	393	1381
	Week 3	Dive 5	361	1865	1400	768	298	964	885
	Week 3	Dive 6	789	779	897	523	503	1091	1487
	Week 3	Dive 7	981	557	1148	360	646	821	374
			Note: Dive time value in seconds

## Sheet: Gator Weights
				Mass of alligators (g)
		Gator 1	Gator 2	Gator 3	Gator 4	Gator 5	Gator 6	Gator 7
	Week 1	429	468	485	263	254	443	272
	Week 2	422	462	480	260	254	447	277
	Week 3	417	460	474	261	251	442	272
	Week 4	393	460	493	280	266	467	285
	Week 5	403	463	494	280	272	474	291
	Week 6	404	454	489	272	272	466	288
